# Supplementary material for: Extracellular Vesicles as Delivery Vehicles for Non-Coding RNAs: Potential Biomarkers for Chronic Liver Diseases
Source: Biomolecules. 2024 Feb 26;14(3):277. doi: 10.3390/biom14030277 (PMC10967855; doi:10.3390/biom14030277)
Supplement: Supplementary file 1 [file biomolecules-14-00277-s001.zip]

Archive with 1 entries (1 files):
- biomolecules-2809939-supplementary.pdf
